# Supplementary material for: An accessory prefrontal cortex–thalamus circuit sculpts maternal behavior in virgin female mice
Source: EMBO J. 2022 Nov 7;41(24):e111648. doi: 10.15252/embj.2022111648 (PMC9753463; doi:10.15252/embj.2022111648)
Supplement: Supplementary file 3 — Source Data for Expanded View [file EMBJ-41-e111648-s001.zip]

Archive with 3 entries (3 files):
- EMBOJ-2022-111648R1-FigureEV1_Source_data-sd.xlsx
- EMBOJ-2022-111648R1-FigureEV3Source_data-sd.xlsx
- EMBOJ-2022-111648R1-FigureEV5_Source_data-sd.xlsx
