# Supplementary material for: An accessory prefrontal cortex–thalamus circuit sculpts maternal behavior in virgin female mice
Source: EMBO J. 2022 Nov 7;41(24):e111648. doi: 10.15252/embj.2022111648 (PMC9753463; doi:10.15252/embj.2022111648)
Supplement: Supplementary file 3 — Source Data for Expanded View [file EMBJ-41-e111648-s001.zip › EMBOJ-2022-111648R1-FigureEV1_Source_data-sd.xlsx]

## Sheet: FigEV1A
	Follicular Stage			Secretory Stage
Day 1	186	359	112	380	272	267
Day 2	179	278	150	169	228	253
Day 3	218	133	99	172	131	150

## Sheet: FigEV1D
	1st Time						2nd Time
Day 1	174	461	389	257	286	215	96	83	71	81	253	36
Day 2	120	174	160	237	47	162	38	46	47	78	31	24
Day 3	48	190	174	109	51	47	30	31	22	23	32	30

## Sheet: FigEV1E
P0	P2
327.7	175
707.8	807
81	225
295	473
392.31	490
511.2	240
134.28	370
278
197
333
