# Supplementary material for: An accessory prefrontal cortex–thalamus circuit sculpts maternal behavior in virgin female mice
Source: EMBO J. 2022 Nov 7;41(24):e111648. doi: 10.15252/embj.2022111648 (PMC9753463; doi:10.15252/embj.2022111648)
Supplement: Supplementary file 3 — Source Data for Expanded View [file EMBJ-41-e111648-s001.zip › EMBOJ-2022-111648R1-FigureEV3Source_data-sd.xlsx]

## Sheet: FigEV3D
Day1				Day3
1.46511	1.7207	0.608995	1.78938	2.04315	1.91288	2.23479

## Sheet: FigEV3G (left)
Day1			Day3
20.1835	16.9643	14.5161	15.5556	9.80392	9.35252

## Sheet: FigEV3G (right)
Day1			Day3
6.66667	5.88235	2.7027	8.69565	5.88235
