# Supplementary material for: An accessory prefrontal cortex–thalamus circuit sculpts maternal behavior in virgin female mice
Source: EMBO J. 2022 Nov 7;41(24):e111648. doi: 10.15252/embj.2022111648 (PMC9753463; doi:10.15252/embj.2022111648)
Supplement: Supplementary file 3 — Source Data for Expanded View [file EMBJ-41-e111648-s001.zip › EMBOJ-2022-111648R1-FigureEV5_Source_data-sd.xlsx]

## Sheet: FigEV5B
	HM4+CNO					HM4+vehicle
Day1	375	764	640	313	708	583	485	390	800	290
Day2	195	731	521	90	680	215	144	670	650	199
Day3	328	91	210	183	216	56	85	40	360	43
Day4	256	93	120	98	117	58	84	97	113	179

## Sheet: FigEV5D (left)
	GFP					HM3					HM4
3	296.114	369.039	262.605	140.37	224.746	209.749	217.499	393.572	345.743	218.817	262.828	284.265	253.201	143.25	190.366	181.717
6	235.003	326.003	167.986	132.712	97.4037	204.22	180.241	76.7597	247.871	185.269	177.318	133.297	150.217	35.5216	92.6617	78.5488
9	47.8792	215.915	135.468	127.372	181.113	7.66306	226.018	104.335	236.224	48.6741	109.678	138.832	152.969	68.3438	141.726	186.081
12	54.6819	321.35	37.5667	75.7132	86.7277	6.59971	2363.92	27.7434	176.284	11.1243	118.385	104.046	137.267	37.0987	105.084	125.404
15	2.77394	178.117	99.0552	68.2046	146.462	68.5594	662.591	33.7434	147.671	0	0	58.2359	286.049	122.615	4.02115	138.173

## Sheet: FigEV5D (right)
GFP					hM3D					hM4D
4556.28	3732.55	2718.22	3152.72	2071.21	2709.2	2979.81	3856.14	3771.89	2652.3	2625.01	2292.54	2729.35	2503.75	2633.53	3344.95
