# Supplementary material for: An accessory prefrontal cortex–thalamus circuit sculpts maternal behavior in virgin female mice
Source: EMBO J. 2022 Nov 7;41(24):e111648. doi: 10.15252/embj.2022111648 (PMC9753463; doi:10.15252/embj.2022111648)
Supplement: Supplementary file 5 — Source Data for Figure 1 [file EMBJ-41-e111648-s007.zip › EMBOJ-2022-111648R1-Figure1_Source_data-sd.xlsx]

## Sheet: Fig1B
	Mothers						Foster Mothers								Virgins
Day 1	8	84	76	140	62	29	17	18	16	53	196	60	55	40	645.38	338.44	587	327.7	707.8	81	295	392.31	511.2	134.28
Day 2	28	62	30	33	25	41	13	18	54	16	208	35	20	16	59.31	352.71	191.32	182.8	95	25	636.4	54.08	38.6	44.2
Day 3	26	32	25	22	22	48	10	14	16	18	23	36	16	20	62	74	75	49.4	36.7	26.28	102	89.6	103	110.7

## Sheet: Fig1C
Day1	Day2	Day3
17.4796	45.7244	50.7467
42.159	67.1511	62.8272
42.7411	57.7422	81.2543
35.128	51.5778	87.36
32.4303	88.7822	51.6165
35.8258	30.8089	72.2178
61.3422	30.8089	86.8933

## Sheet: Fig1D
Day1	Day2	Day3
3.86657	0.142222	0
0	1.32444	0.208889
5.31098	0.973333	0
5.10654	2.68889	0
12.0086	0.186667	2.91548
3.7288	0	1.00889
0.822222	0	0

## Sheet: Fig1G
	FM Pups	V Pups	V Object
ACA	1.43213	3.75813	0.907203
PL	3.47694	3.86596	2.44484
ILA	1.56653	2.99066	3.45705
BLA	2.18445	2.32749	-0.522663
Nac	1.99312	1.81353	1.47
cMPOA	3.29222	1.80681	-0.48918
PAG	-0.012512	0.963262	0.0596514
MPN	2.22465	0.823394	-0.793733
BNST	0.914522	-0.398089	-0.52779
CE	-0.813068	-0.529582	-1.35748
VTA	0.992428	-0.975482	-0.339126
LS	-0.999467	-1.27709	0.632465
