# Supplementary material for: An accessory prefrontal cortex–thalamus circuit sculpts maternal behavior in virgin female mice
Source: EMBO J. 2022 Nov 7;41(24):e111648. doi: 10.15252/embj.2022111648 (PMC9753463; doi:10.15252/embj.2022111648)
Supplement: Supplementary file 6 — Source Data for Figure 2 [file EMBJ-41-e111648-s009.zip]

Archive with 1 entries (1 files):
- EMBOJ-2022-111648R1-Figure2_Source_data-sd.xlsx
