# Supplementary material for: An accessory prefrontal cortex–thalamus circuit sculpts maternal behavior in virgin female mice
Source: EMBO J. 2022 Nov 7;41(24):e111648. doi: 10.15252/embj.2022111648 (PMC9753463; doi:10.15252/embj.2022111648)
Supplement: Supplementary file 6 — Source Data for Figure 2 [file EMBJ-41-e111648-s009.zip › EMBOJ-2022-111648R1-Figure2_Source_data-sd.xlsx]

## Sheet: Fig2E top
ATN	1.54
ILM	0.92
SPF	1.71
MED	0.08
VENT	0.24
LAT	0.3
MTN	0.13
GENv	-0.74
RT	0.12
LH	-0.44
MEZ	0.24
LZ	1.77
CLA	-0.1
CP	0.83
Nac	-1.19
GPe/GPi	-1.19
MB	-0.17

## Sheet: Fig2E bottom
ATN	0.400907
ILM	1.03887
MTN	-0.396373
MED	1.20253
VENT	0.528643
LAT	-0.762483
BLA	0.179881
CLA	0.1826
vCA1	-1.15142
NDB	-0.740137
GPe	-0.899745

## Sheet: Fig2F
	Projection densities	FM Pups	V Pups	V Object
CA1	0.135208	2.39	2	1.04
MTN	5.85645	0.15	0.094	0.91
CLA	8.94179	0.57	-1.78	0.6
BLA	8.98141	1.967	2.37	-0.499
VENT	10.9842	0.378	0.1558	0.4278
ATN	11.7481	1.6487	1.0236	1.0196
ILM	13.989	0.4056	2.2397	1.12
MED	16.0621	-0.23	1.4097	1.1

## Sheet: Fig2H
V Pups
	Day1							Day3
CM	12.4836	9.96241	4.88132	15.0558				3.40511	2.13889	2.07834	3.74205	6.33584	3.75911
PCN	5.4274	5.77581	6.87008	7.71894				3.71795	2.09748	2.57412	2.30563	0.990888
CL	4.12934	4.9599	3.14221	6.00834				2.15326	3.02139	3.16184	1.21212	2.19846	1.37777
RH	0.678541	5.13123	1.24031	0.827145	2.00976			0.855845	0.318554	1.09327	2.58221	2.39452
FM Pups
	Day1							Day3
CM	4.89699	2.5558	6.19932	6.16016	4.07894			5.83554	2.4517	3.93369	4.00393	2.09866
PCN	2.25658	2.79265	2.90651	3.51565	0.30722			2.86932	2.09855	1.74123	1.9314	3.61863	0.904977
CL	3.33726	1.38509	3.60245	2.69799	0.287356			2.80003	2.88008	1.23457	2.42049	0.674173
RH	2.46806	1.72548	1.4157	2.12776	0.369004			2.24719	0.524934	0.569571	0.823795	0.300752
V Object
	Day1							Day3
CM	11.1381	4.27049	5.2526	7.52688	2.1578	2.88041	4.93421	3.1211	3.30542	3.70415	1.31405	3.629	1.9248
PCN	5.76218	4.76193	1.12204	2.18969	2.54043	2.87595	2.32696	2.36551	2.08228	3.15708	1.56733	1.62421	1.55603
CL	2.19529	2.16395	2.29498	1.31615	2.25149	1.88107	1.93851	4.1049	0.808145	1.57015	2.06505	1.83733	1.09361
RH	4.6227	1.00623	1.30526	0.952381	1.00722	1.06934	1.07769	0.861231	0.911162	1.80112	0.212253	0.803172	1.23124
