# Supplementary material for: An accessory prefrontal cortex–thalamus circuit sculpts maternal behavior in virgin female mice
Source: EMBO J. 2022 Nov 7;41(24):e111648. doi: 10.15252/embj.2022111648 (PMC9753463; doi:10.15252/embj.2022111648)
Supplement: Supplementary file 7 — Source Data for Figure 3 [file EMBJ-41-e111648-s010.zip › EMBOJ-2022-111648R1-Figure3_Source_data-sd.xlsx]

## Sheet: Fig3D top
CAMK	DLX
2.01	3.2
8.4	5.92
2.29	2.56
	1.58

## Sheet: Fig3D bottom
CAMK	DLX
21.4	6.66
17.6	16.6
21.7	0

## Sheet: Fig3G top
CM	PCN	CL
0.46	0	6.57
0	0	8.11
0.85	2.96	2.31

## Sheet: Fig3G bottom
CM	PCN	CL
2.15331	2.22843	1.40439
0.950972	2.53544	1.67854
