# Supplementary material for: An accessory prefrontal cortex–thalamus circuit sculpts maternal behavior in virgin female mice
Source: EMBO J. 2022 Nov 7;41(24):e111648. doi: 10.15252/embj.2022111648 (PMC9753463; doi:10.15252/embj.2022111648)
Supplement: Supplementary file 8 — Source Data for Figure 5 [file EMBJ-41-e111648-s002.zip › EMBOJ-2022-111648R1-Figure5_Source_data-sd.xlsx]

## Sheet: Fig5B
	HM3-tdTomato-vehicle							HM3-tdTomato+CNO							GFP+CNO
Day 1	342	490	350	495	240	351		216	250	297	300	290			500	300
Day 2	272	193	116	600	183	220		106	118	76	170	128			161	390
Day 3	28	140	90	128	209	45		34	61	68	151	120			360	120
Day 4	60	90	180	150	189	30		72	95	35	58	70			30	65

## Sheet: Fig5C
	GFP+CNO									HM4-tdTmato-vehicle									HM4-tdTomato+CNO
Day 1	185	249	764	375	249	116	480	463		409	540	300	310	270					456	583	485	730	632	900	640
Day 2	86	243	731	195	129	63	83	98		385	480	128	60	180					245	215	144	501	181	280	271
Day 3	97	374	91	328	50	42	34	97		192	480	55	45	45					305	56	85	172	55	102	40
Day 4	100	94	97	256	86	28	213	207		90	300	30	30	20					115	58	84	227	192	99	25

## Sheet: Fig5D
	GFP+CNO							HM4-tdTomato+CNO							HM4-tdTomato-vehicle
Day 1	76	61	58	42	30	26		35	84	49	36	98	30	32	62	28	32	236
Day 2	35	46	22	34	27	48		26	43	15	23	20	25	32	35	29	25	30
Day 3	27	28	18	28	49	37		23	64	17	47	20	22	24	44	20	42	22
Day 4	20	22	19	21	27	24		21	28	33	33	18	23	26	4	22	20	20

## Sheet: Fig5F top
hM3D+vehicle	hM3D+CNO
2.73834	13.5081
4.7619	10.1434
4.2885

## Sheet: Fig5F bottom
hM3D+vehicle	hM3D+CNO
13.3333	51.1364
0	52.381
0

## Sheet: Fig5H
cFos ACA	cFos CL
9.00538	2.02896
6.7623	1.55563
11.3016	3.8
4.11877	0.7574
5.49	0.0665336
10.04	4.59
7.9	2.17
