# Supplementary material for: An accessory prefrontal cortex–thalamus circuit sculpts maternal behavior in virgin female mice
Source: EMBO J. 2022 Nov 7;41(24):e111648. doi: 10.15252/embj.2022111648 (PMC9753463; doi:10.15252/embj.2022111648)
Supplement: Supplementary file 9 — Source Data for Figure 6 [file EMBJ-41-e111648-s008.zip › EMBOJ-2022-111648R1-Figure6_Source_data-sd.xlsx]

## Sheet: Fig6C
	hM3 + CNO									GFP + CNO
Day 1	270	150	236	227	255	250	341			900	578	610	425	445	250	446	300
Day 2	126	470	305	390	127	107	437			900	57	129	307	270	152	332	96
Day 3	99	360	155	90	33	55	240			900	92	59	80	246	95	170	245
Day 4	240	240	55	35	40	45	210			900	67	75	55	120	78	183	75
